# Supplementary material for: Design, Synthesis and Assay of Novel Methylxanthine–Alkynylmethylamine Derivatives as Acetylcholinesterase Inhibitors
Source: Molecules. 2022 Dec 11;27(24):8787. doi: 10.3390/molecules27248787 (PMC9788520; doi:10.3390/molecules27248787)
Supplement: Supplementary file 1 [file molecules-27-08787-s001.zip]

Archive with 1 entries (1 files):
- molecules-2039644-supplementary.pdf
